# Supplementary material for: A Novel Fused SiO2 and h-BN Modified Quartz Fiber/Benzoxazine Resin Ceramizable Composite with Excellent Flexural Strength and Ablation Resistance
Source: Polymers (Basel). 2023 Nov 16;15(22):4430. doi: 10.3390/polym15224430 (PMC10675632; doi:10.3390/polym15224430)
Supplement: Supplementary file 1 [file polymers-15-04430-s001.zip]

Archive with 1 entries (1 files):
- polymers-2666429-SI.pdf
